# Supplementary material for: Genome Analysis of Two Novel Synechococcus Phages That Lack Common Auxiliary Metabolic Genes: Possible Reasons and Ecological Insights by Comparative Analysis of Cyanomyoviruses
Source: Viruses. 2020 Jul 25;12(8):800. doi: 10.3390/v12080800 (PMC7472177; doi:10.3390/v12080800)
Supplement: Supplementary file 1 [file viruses-12-00800-s001.zip]

Archive with 5 entries (5 files):
- Supplementary Materials Figure S1.tif
- Supplementary Materials Table S1.pdf
- Supplementary Materials Table S2.pdf
- Supplementary Materials Table S3.pdf
- Supplementary Materials Table S4.pdf
